# Supplementary material for: The Porcine TSPY Gene Is Tricopy but Not a Copy Number Variant
Source: PLoS One. 2015 Jul 2;10(7):e0131745. doi: 10.1371/journal.pone.0131745 (PMC4489747; doi:10.1371/journal.pone.0131745)
Supplement: S1 Table — Efficiency values determined from either STD curve or as the average of individual LinRegPCR efficiencies. (XLSX) [file pone.0131745.s001.xlsx]

## Sheet: S1 Table
S1 Table. Primer and probe sequences, annealing temperature, product sizes and primer efficiency values determined from either STD curve or as the average of individual LinRegPCR efficiencies.
Gene name	GenBank #	Primer name	Primer and probe sequence (5'-3')	Product (bp)	Efficiency STD curve	Efficiency LinReg
Androgen receptor (AR)	NM_214314.2	pAR-F	TGTGCAGTTCACTCCTGAAGA	115	2.01	2.03
		pAR-R	GGAGAACATGGTCCCTGGTA
		pAR-TM	/FAM/TCTGCCAAC/ZEN/TACTGACATGTGTTTCATTGT/IABkFQ/
TSPY exon 1	Gene ID: 100625034	pTSPYE1-F	TAGGCCTCAGTCGGTAGTTG	198	1.89*	1.82*
		pTSPYE1-R	TGCTCCTCCTCCTCAAACTC
		pTSPYE1-TM	/FAM/TGCTGCTGA/ZEN/TGGAGGACGTCGT/IABkFQ/
TSPY exon 3		pTSPYE3-F	CTGATTGCTGCAAAATCATGT	125	2.02	2.09
		pTSPYE3-R	CCCTCCTTCTCACAAACCAT
		pTSPYE3-TM	/FAM/TGTTAACCT/ZEN/CAATGGTAAGAGGAGGCTCC/IABkFQ/
TSPY exon 5		pTSPYE5-F	CAACCCGCTGCACTATTACC	132	2.02	2.07
		pTSPYE5-R	GACTCGGTTTCTCCATGAGC
		pTSPYE5-TM	/FAM/AGTTCCAGG/ZEN/GAGGAGGACAGGTGA/IABkFQ/
The TaqMan probes were labeled with 5’-FAM, internal ZEN and 3’-Iowa Black FQ quencher molecules (IDT).
Primer efficiencies, as determined from either STD curve or as the average of individual LinRegPCR efficiencies. *different (p<0.01) from unmarked according to Kruskal-Wallis test
