# Supplementary material for: The Porcine TSPY Gene Is Tricopy but Not a Copy Number Variant
Source: PLoS One. 2015 Jul 2;10(7):e0131745. doi: 10.1371/journal.pone.0131745 (PMC4489747; doi:10.1371/journal.pone.0131745)
Supplement: S2 Table — At each exon calculations were made using two different primer efficiencies, as determined from either STD curve or as the average of individual LinRegPCR efficiencies (XLSX) [file pone.0131745.s002.xlsx]

## Sheet: S2 Table
S2 Table. TSPY CN at three exons by qPCR in 20 boars. At each exon calculations were made using two different primer efficiencies, as determined from either STD curve or as the average of individual LinRegPCR efficiencies.
	TSPY-E1 STD	TSPY-E1 LinReg	TSPY-E3 STD	TSPY-E3 LinReg	TSPY-E5 STD	TSPY-E5 LinReg
DA Cali	5.27037	2.16139	4.33259	2.32552	4.46602	3.16854
DB	4.57508	2.31412	4.06394	2.17882	4.26867	3.0279
DC	6.05649	1.89341	4.21347	2.25227	4.5556	3.22768
DD	5.67776	2.25878	3.814	2.03369	4.15121	2.93506
DE	4.6732	2.69435	4.14578	2.21237	4.67687	3.31548
LA	4.11325	1.46269	4.45195	2.37867	4.21345	2.9794
LB	3.8172	0.877869	2.9975	1.58631	2.83626	1.9956
LC	3.94291	1.30963	3.93829	2.1103	3.69825	2.61596
LD	5.44361	1.23097	3.68675	1.97365	3.19405	2.25404
LE	8.02386	1.11324	3.77432	2.01793	3.42785	2.42063
PA	4.41022	2.01745	3.40539	1.79706	3.67061	2.57086
PB	4.13343	2.16481	4.12486	2.20233	4.42248	3.12924
PC	6.14634	2.26254	3.89806	2.07716	4.19233	2.96141
PD	4.82602	2.2757	4.09211	2.18794	4.36234	3.08946
PE	3.94753	1.90162	3.31206	1.76454	3.3549	2.36151
YA	4.51606	0.778069	3.61813	1.93186	3.27458	2.31075
YB	4.73671	1.06303	3.36671	1.7923	3.27255	2.30981
YC	4.83654	1.0228	4.26529	2.29413	3.527	2.49208
YD	4.7319	1.67949	4.32241	2.32282	3.9516	2.79745
YE	3.96676	0.793448	3.22698	1.71746	2.574	1.80854
Duroc	5.25058	2.26441	4.11396	2.20053	4.42367	3.13493
Landrace	5.06817	1.19888	3.76976	2.01337	3.47397	2.45313
Pietrain	4.69271	2.12443	3.7665	2.00581	4.00053	2.8225
Yorkshire	4.55759	1.06737	3.7599	2.01171	3.31995	2.34373
All	4.89226	1.66377	3.85253	2.05786	3.80453	2.68857
SD Duroc	0.636796	0.28966	0.194418	0.108105	0.213055	0.15308
SD Landrace	1.77623	0.219814	0.52371	0.285839	0.520646	0.371987
SD Pietrain	0.87731	0.161767	0.383623	0.211344	0.466751	0.339297
SD Yorkshire	0.350388	0.365865	0.507578	0.281805	0.50065	0.359354
SD All	1.00963	0.602317	0.418228	0.230075	0.605637	0.43419
