# Supplementary material for: The Porcine TSPY Gene Is Tricopy but Not a Copy Number Variant
Source: PLoS One. 2015 Jul 2;10(7):e0131745. doi: 10.1371/journal.pone.0131745 (PMC4489747; doi:10.1371/journal.pone.0131745)
Supplement: S3 Table — Direct Boar Effect (DBE) values are included where available. (XLSX) [file pone.0131745.s003.xlsx]

## Sheet: S3 Table
S3 Table. TSPY ddPCR CN ratios at three exons in 20 normal, 5 Low- and 5 High-fertility boars. Direct Boar Effect (DBE) values are included where available.
	TSPY-E1	TSPY-E3	TSPY-E5	breed	fertility	DBE
DA Cali	3.10759	3.20253	3.10549	Duroc	normal	N/A
DB	2.92985	3.03989	2.9436	Duroc	normal	N/A
DC	2.94268	3.03185	2.89172	Duroc	normal	N/A
DD	2.9364	3.08525	3.09878	Duroc	normal	N/A
DE	2.99404	3.01392	2.91849	Duroc	normal	N/A
LA	2.96476	3.07412	2.81896	Landrace	normal	N/A
LB	2.9657	3.01625	2.8917	Landrace	normal	N/A
LC	2.90123	3	2.96296	Landrace	normal	N/A
LD	2.90131	3.05589	2.88942	Landrace	normal	N/A
LE	2.9396	3.0604	3.11409	Landrace	normal	N/A
PA	3.03216	3.12404	3.01991	Pietrain	normal	N/A
PB	2.92191	3.03526	2.87154	Pietrain	normal	N/A
PC	3.04627	3.05913	2.94344	Pietrain	normal	N/A
PD	3.13066	3.19534	3.0401	Pietrain	normal	N/A
PE	2.92958	2.98592	2.97183	Pietrain	normal	N/A
YA	3.0491	3.10078	3.17829	Yorkshire	normal	N/A
YB	2.99479	2.98177	2.94271	Yorkshire	normal	N/A
YC	2.89246	2.95426	2.9419	Yorkshire	normal	N/A
YD	3.16901	3.21127	3.11268	Yorkshire	normal	N/A
YE	3.00855	3.06197	2.96154	Yorkshire	normal	N/A
H1	2.42028	2.52536	2.41515	Landrace	high	2.25
H2	2.47928	2.5787	2.48197	Landrace	high	2.72
H3	2.79742	3.25327	2.9948	Yorkshire	high	3.28
H4	2.64655	2.85092	2.76689	Yorkshire	high	3.79
H5	2.44326	2.56978	2.45951	Landrace	high	3.11
L1	2.46736	2.59138	2.40834	Yorkshire	low	-2.27
L2	2.637	2.80537	2.69176	Landrace	low	-2.31
L3	2.33468	2.77767	2.63505	Yorkshire	low	-2.33
L4	2.73093	2.99812	2.97881	Landrace	low	-2.78
L5	2.6595	3.08016	2.76424	Landrace	low	-2.41
Duroc	2.98211	3.07469	2.99162
Landrace	2.93452	3.04133	2.93543
Pietrain	3.01212	3.07994	2.96936
Yorkshire	3.02278	3.06201	3.02742
All	2.98788	3.06449	2.98096
AVE-High	2.55736	2.75561	2.62367
AVE-Low	2.56589	2.85054	2.69564
SD Duroc	0.0746063	0.0761495	0.10257
SD Landrace	0.0321085	0.031576	0.11211
SD Pietrain	0.0874213	0.0814442	0.0667212
SD Yorkshire	0.100058	0.102259	0.110523
SD All	0.0796156	0.0725365	0.0977181
SD High	0.160848	0.29	0.2
SD Low	0.161417	0.193014	0.20683
